# Supplementary material for: Role of Dietary Fiber and Energy Intake on Gut Microbiome in Vegans, Vegetarians, and Flexitarians in Comparison to Omnivores—Insights from the Nutritional Evaluation (NuEva) Study
Source: Nutrients. 2023 Apr 15;15(8):1914. doi: 10.3390/nu15081914 (PMC10146654; doi:10.3390/nu15081914)
Supplement: Supplementary file 1 [file nutrients-15-01914-s001.zip]

Archive with 1 entries (1 files):
- nutrients-2324990-supplementary.pdf
